# Supplementary material for: Folic Acid-Modified Fluorescent-Magnetic Nanoparticles for Efficient Isolation and Identification of Circulating Tumor Cells in Ovarian Cancer
Source: Biosensors (Basel). 2022 Mar 21;12(3):184. doi: 10.3390/bios12030184 (PMC8946694; doi:10.3390/bios12030184)
Supplement: Supplementary file 1 [file biosensors-12-00184-s001.zip]

Archive with 1 entries (1 files):
- biosensors-1556512-supplementary.pdf
